# Supplementary material for: Integrative analyses of single-cell transcriptome and regulome using MAESTRO
Source: Genome Biol. 2020 Aug 7;21:198. doi: 10.1186/s13059-020-02116-x (PMC7412809; doi:10.1186/s13059-020-02116-x)
Supplement: Supplementary file 1 — Additional file 1: Table S1. Components of MAESTRO that achieved using the existing software and custom code. [file 13059_2020_2116_MOESM1_ESM.xlsx]

## Sheet: MAESTRO components
Table S1 Components of MAESTRO achieved using the existing software and custom code
MAESTRO Components		RNA	ATAC
MAESTRO Basic	Barcodes demultiplexing	STARsolo	MAESTRO
	Mapping	STARsolo	Minimap2
	Bulk level QC	RSeQC	MAESTRO
	Single-cell level QC	MAESTRO	MAESTRO
	Quantification	STARsolo	MACS2, MAESTRO
MAESTRO Analysis	Gene activity	NA	MAESTRO
	Dimensionality reduction	PCA	LSI
	Clustering	Seurat KNN + Louvain	Seurat KNN + Louvain
	Differential analysis	Presto	Presto
	Cell-type annotation	MAESTRO	MAESTRO
	Regulator identification	LISA	GIGGLE
	Integration	Seurat CCA
