# Supplementary material for: Integrative analyses of single-cell transcriptome and regulome using MAESTRO
Source: Genome Biol. 2020 Aug 7;21:198. doi: 10.1186/s13059-020-02116-x (PMC7412809; doi:10.1186/s13059-020-02116-x)
Supplement: Supplementary file 2 — Additional file 2: Table S2. Running time and memory comparison between MAESTRO and other tools for scATAC-seq analysis. [file 13059_2020_2116_MOESM2_ESM.xlsx]

## Sheet: Time and Memory Usage
Table S2 Time and memory usage comparison between MAESTRO and other scATAC-seq analysis tools
Dataset 1: PBMC Different Donors scATAC-seq, 173,477 peaks x 9,361 cells, 8 cores
Time (minutes)	MAESTRO	scABC	cisTopic	chromVAR	Cicero	Seurat	snapATAC	Garnett
Gene activity	7.1				180	2.2	150
Dimensionality reduction	11.5		59.3				26
Clustering	0.2	186	1.2				0.2
Differential peak	0.2						41.6
Cell-type annotation	0.1							5.3
Regulator identification	4.9		9.2	6.6
Memory (GB)	MAESTRO	scABC	cisTopic	chromVAR	Cicero	Seurat	snapATAC	Garnett
Gene activity	10.4				103.8	23.6	36.7
Dimensionality reduction	8.6		5.6				34.2
Clustering	3.9	95.4	5.7				8.1
Differential peak	8.7						40.8
Cell-type annotation	8.4							11.9
Regulator identification	12.1		5.4	2.9
Dataset 2: BCC scATAC-seq, 530,771 peaks x 37,818 cells, 8 cores
Time (minutes)	MAESTRO	scABC	cisTopic	chromVAR	Cicero	Seurat	snapATAC	Garnett
Gene activity	44.1				NA	NA	363
Dimensionality reduction	8.9		246				54.1
Clustering	1.2	NA	6.6				0.1
Differential peak	1.8						319.8
Cell-type annotation	0.1							9.4
Regulator identification	8		12.9	21
Memory (GB)	MAESTRO	scABC	cisTopic	chromVAR	Cicero	Seurat	snapATAC	Garnett
Gene activity	38.9				NA	NA	63.4
Dimensionality reduction	39.7		25.3				37.3
Clustering	16.8	NA	26.7				11.3
Differential peak	36.9						41.9
Cell-type annotation	40.3							52
Regulator identification	47.7		16.4	10.1
NA: Memory usage lager than 380G and crashed.
