# Supplementary material for: Integrative analyses of single-cell transcriptome and regulome using MAESTRO
Source: Genome Biol. 2020 Aug 7;21:198. doi: 10.1186/s13059-020-02116-x (PMC7412809; doi:10.1186/s13059-020-02116-x)
Supplement: Supplementary file 7 — Additional file 7: Table S5. Number of cells in scATAC-seq that received transferred labels from scRNA-seq. [file 13059_2020_2116_MOESM7_ESM.xlsx]

## Sheet: Label transfer summary
Table S5 The number of cells in scATAC-seq that received transferred labels from scRNA-seq
Dataset 1: PBMC Different Donors
Methods	B Naive	B Memory	CD14 Mono	CD16 Mono	CD4 Naïve T	CD4 Memory T	CD8 Naïve T	CD8 Activated T	NK	DC	pDC	Macrophage	Mast	Total High Quality Predictions
MAESTRO	385	218	3759	249	0	1552	399	1231	471	193	64	0	0	8521
Seurat	348	238	3842	229	0	1541	410	1230	467	101	63	0	0	8469
snapATAC	331	236	3738	220	0	1516	391	1251	459	135	0	0	0	8277
cicero	561	22	4339	6	0	1431	398	1128	459	3	62	0	0	8409
Dataset 2: PBMC Same Donor
Methods	B Naive	CD14 Mono	CD16 Mono	CD4 Naive T	CD4 Memory T	CD8 T	NK	DC	pDC	Total High Quality Predictions
MAESTRO	769	3264	349	1775	743	1576	575	176	71	9298
Seurat	769	3446	358	1665	937	1595	581	237	70	9658
snapATAC	750	3061	414	1539	832	1557	579	178	71	8981
cicero	767	4260	0	1868	0	675	531	0	0	8101
Dataset 3: BMMC Same Donor
Methods	CD4 T	CD8 Naïve T	CD8 Activated T	NK	CLL1	CLL2	Early B	Pre-pro B	DC	Mast	MastPro	Monocyte	Total High Quality Predictions
MAESTRO	1672	695	51	615	2034	278	839	157	67	115	229	781	7533
Seurat	1554	409	193	516	1953	338	343	145	72	113	210	739	6585
snapATAC	1525	857	30	320	2354	166	632	152	62	110	178	690	7076
cicero	1583	478	84	340	2283	29	458	0	51	7	223	813	6349
